# Supplementary material for: Rainfall patterns during barley seed development underlie genomic variation for germination after flooding
Source: Plant Physiol. 2025 Nov 9;199(3):kiaf563. doi: 10.1093/plphys/kiaf563 (PMC12637206; doi:10.1093/plphys/kiaf563)
Supplement: kiaf563_Supplementary_Data [file kiaf563_supplementary_data.zip]

Archive with 2 entries (2 files):
- Supplementary_301025.pdf
- Supplementary_301025.xlsx
