# Supplementary material for: Rainfall patterns during barley seed development underlie genomic variation for germination after flooding
Source: Plant Physiol. 2025 Nov 9;199(3):kiaf563. doi: 10.1093/plphys/kiaf563 (PMC12637206; doi:10.1093/plphys/kiaf563)
Supplement: kiaf563_Supplementary_Data [file kiaf563_supplementary_data.zip › Supplementary_301025.xlsx]

## Sheet: Foglio1
Supplementary Table S1. Characteristics of the wild and landraces barley accessions used for the genome wide association analysis.
Accession	Agroecological area	Biological.status	Row.type	Growth Habit	Country.of.origin	Continent	bio12 (Annual precipitation)	bio13 (Precipitation of the wettest month)	bio14 (Precipitation of the driest month)	bio15 (Precipitation seasonality)	bio16 (Precipitation of the wettest quarter)	bio17 (Precipitation of the driest quarter)	bio18 (Precipitation of the warmest quarter)	bio19 (Precipitation of the coldest quarter)
WB-033	Land with ample irrigated soild	wild	2	Winter	Iran	Asia	328	76	0	99	196	0	0	196
WB-040	Land with ample irrigated soild	landrace	6	Spring	China	Asia	462	102	4	65	352	24	26	295
WB-041	Land with ample irrigated soild	landrace	6	Spring	Nepal	Asia	682	135	11	66	356	32	31	356
WB-042	Land with ample irrigated soild	landrace	6	Spring	Japan	Asia	1500	156	4	64	389	28	27	456
WB-045	Land with ample irrigated soild	landrace	6	Spring	Grecia	Europe	560	100	4	68	400	34	26	302
WB-046	Land with ample irrigated soild	landrace	6	Spring	Grecia	Europe	945	145	8	84	403	22	30	401
WB-047	Land with ample irrigated soild	landrace	6	Spring	Albania	Europe	1415	244	18	65	663	73	73	619
WB-050	Land with severe soil/terrain limitations	landrace	6	Spring	Greece	Europe	800	148	9	73	401	30	30	377
WB-053	Land with ample irrigated soild	landrace	6	Spring	Greece	Europe	935	124	6	70	432	28	36	256
WB-058	Land with ample irrigated soild	landrace	6	Spring	Etiopia	Africa	745	135	4	45	422	35	56	486
WB-054	Land with ample irrigated soild	landrace	6	Spring	Etiopia	Africa	880	108	4	65	456	40	25	465
WB-056	Land with ample irrigated soild	landrace	6	Spring	Etiopia	Africa	1266	198	5	35	400	40	40	323
WB-088	Tropics, highland; humid	landrace	2	Spring	Ethiopia	Africa	1529	252	20	56	600	107	377	372
WB-091	Desert/Arid climate	landrace	2	Spring	Libya	Africa	8	1	0	47	3	0	0	3
WB-113	Sub-tropics, moderately cool; sub-humid	landrace	6	Winter	Morocco	Africa	144	27	2	62	71	11	11	33
WB-115	Sub-tropics, moderately cool; sub-humid	landrace	6	Winter	Morocco	Africa	621	101	1	68	260	16	16	260
WB-119	Land with ample irrigated soild	landrace	2	Winter	Syria	Asia	370	72	0	80	180	1	2	180
WB-123	Cold, no permafrost; dry	landrace	6	Winter	Tajikistan	Asia	589	123	0	79	297	5	8	211
WB-156	Arctic/Very cold climate	landrace	6	Spring	Nepal	Asia	3240	821	5	108	2171	38	2171	55
WB-157	Arctic/Very cold climate	landrace	6	Spring	Nepal	Asia	3240	821	5	108	2171	38	2171	55
WB-172	Sub-tropics, cool; semi-arid	wild		Spring	Afghanistan	Asia	264	59	0	104	170	0	0	150
WB-269	Temperate, cool; wet	landrace	2	Spring	Russia	Europe	554	69	25	30	191	85	191	102
WB-291	Sub-tropics, cool; sub-humid	landrace	6	Spring	Albania	Europe	974	122	48	28	330	148	148	291
WB-292	Land with severe soil/terrain limitations	landrace	2	Spring	Greece	Europe	656	99	14	44	245	66	69	245
WB-294	Sub-tropics, warm; semi-arid	landrace	6	Spring	Iran	Asia	268	62	0	98	158	0	0	158
WB-298	Sub-tropics, cool; semi-arid	landrace	6	Spring	Turkey	Europe	434	56	6	43	150	35	54	136
WB-299	Sub-tropics, cool; semi-arid	landrace	2	Spring	Turkey	Europe	677	106	14	50	280	56	70	280
WB-300	Sub-tropics, cool; semi-arid	landrace	2	Spring	Turkey	Europe	677	106	14	50	280	56	70	280
WB-303	Sub-tropics, cool; semi-arid	landrace	2	Spring	Turkey	Europe	700	114	14	50	292	59	72	292
WB-309	Sub-tropics, moderately cool; sub-humid	landrace	6	Spring	Syria	Asia	307	67	0	84	168	2	2	168
WB-322	Sub-tropics, moderately cool; sub-humid	landrace	6	Spring	Algeria	Africa	547	74	8	44	202	47	52	201
WB-323	Desert/Arid climate	landrace	6	Spring	Egypt	Africa	105	20	0	94	59	0	0	59
WB-324	Land with ample irrigated soild	landrace	6	Spring	Egypt	Africa	200	47	0	104	125	0	0	123
WB-325	Desert/Arid climate	landrace	2	Spring	Egypt	Africa	150	37	0	98	93	0	2	91
WB-327	Sub-tropics, moderately cool; semi-arid	landrace	2	Spring	Jordan	Asia	373	85	0	105	240	0	0	240
WB-333	Sub-tropics, moderately cool; semi-arid	landrace	2	Spring	Jordan	Asia	117	28	0	98	69	0	0	69
WB-335	Desert/Arid climate	landrace	2	Spring	Oman	Asia	80	37	0	150	64	0	0	46
WB-336	Desert/Arid climate	landrace	2	Spring	Oman	Asia	113	34	0	93	70	8	14	47
WB-337	Desert/Arid climate	landrace	6	Spring	Oman	Asia	83	35	0	135	59	4	4	45
WB-338	Desert/Arid climate	landrace	6	Spring	Oman	Asia	107	34	0	104	68	8	11	48
WB-339	Desert/Arid climate	landrace	6	Spring	Syria	Asia	153	28	0	82	75	0	0	70
WB-341	Desert/Arid climate	landrace	6	Spring	Syria	Asia	194	42	0	92	118	0	0	118
WB-347	Desert/Arid climate	landrace	2	Spring	Syria	Asia	221	51	0	100	140	0	0	140
WB-352	Land with ample irrigated soild	landrace	6	Spring	Syria	Asia	863	199	2	87	490	13	27	490
WB-354	Land with ample irrigated soild	landrace	6	Spring	Syria	Asia	138	27	0	82	70	0	0	70
WB-355	Desert/Arid climate	landrace	6	Spring	Syria	Asia	863	199	2	87	490	13	27	490
WB-363	Land with ample irrigated soild	landrace	6	Spring	Egypt	Africa	169	47	0	116	121	0	0	121
WB-368	Sub-tropics, moderately cool; semi-arid	landrace	2	Spring	Afghanistan	Asia	913	167	27	62	448	100	138	251
WB-372	Tropics, highland; sub-humid	landrace	2	Spring	Ethiopia	Africa	1184	253	11	83	657	42	255	657
WB-373	Tropics, highland; sub-humid	landrace	2	Spring	Ethiopia	Africa	1135	266	9	92	681	33	225	49
WB-375	Sub-tropics, moderately cool; sub-humid	landrace	2	Spring	Greece	Europe	881	151	15	62	407	59	59	388
WB-377	Sub-tropics, cool; semi-arid	landrace	2	Spring	Iraq	Asia	535	104	0	88	284	0	0	259
WB-380	Sub-tropics, moderately cool; sub-humid	landrace		Spring	Libya	Africa	412	104	0	100	263	1	1	263
WB-382	Temperate, cool; wet	landrace	2	Spring	Poland	Europe	764	105	39	35	293	124	293	135
WB-387	Temperate, cool; wet	landrace		Spring	Slovakia	Europe	738	96	41	30	267	129	267	145
WB-391	Temperate, cool; wet	landrace		Spring	Turkey	Asia	739	115	19	48	297	70	75	295
WB-392	Temperate, cool; wet	landrace		Spring	Turkey	Asia	559	85	12	44	214	52	68	214
WB-399	Land with ample irrigated soild	landrace	6	Spring	Egypt	Africa	2	1	0	37	2	0	0	1
WB-402	Tropics, highland; humid	landrace	6	Spring	Ethiopia	Africa	1138	156	23	47	452	101	298	156
WB-403	Sub-tropics, cool; humid	landrace	6	Spring	France	Europe	1061	98	73	8	282	249	259	261
WB-405	Land with ample irrigated soild	landrace	6	Spring	Greece	Europe	868	128	21	45	344	90	92	332
WB-408	Sub-tropics, moderately cool; sub-humid	landrace		Spring	Greece	Europe	828	147	13	65	395	48	48	375
WB-411	Land with ample irrigated soild	landrace		Spring	Iran	Asia	268	62	0	98	158	0	0	158
WB-415	Sub-tropics, cool; semi-arid	landrace		Spring	Iraq	Asia	547	108	0	90	300	0	0	287
WB-416	Sub-tropics, cool; semi-arid	landrace		Spring	Iraq	Asia	535	104	0	88	284	0	0	259
WB-419	Desert/Arid climate	landrace		Spring	Iraq	Asia	115	27	0	94	65	0	0	50
WB-420	Sub-tropics, moderately cool; sub-humid	landrace		Spring	Italy	Europe	878	135	16	58	377	56	92	350
WB-421	Sub-tropics, moderately cool; humid	landrace		Spring	Italy	Europe	857	121	29	37	322	112	112	270
WB-423	Sub-tropics, warm; semi-arid	landrace		Spring	Libya	Africa	170	44	0	105	118	0	2	118
WB-426	Sub-tropics, moderately cool; sub-humid	landrace	2	Spring	Greece	Europe	811	148	8	70	398	32	32	365
WB-429	Desert/Arid climate	landrace		Spring	Libya	Africa	7	1	0	49	3	0	0	3
WB-433	Sub-tropics, cool; semi-arid	landrace		Spring	Turkey	Europe	677	106	14	50	280	56	70	280
WB-436	Desert/Arid climate	landrace		Spring	Libya	Africa	7	1	0	49	3	0	0	3
WB-438	Desert/Arid climate	landrace		Spring	Libya	Africa	2	1	0	37	1	0	1	0
WB-439	Desert/Arid climate	landrace		Spring	Libya	Africa	34	6	0	74	17	0	0	14
WB-440	Desert/Arid climate	landrace		Spring	Libya	Africa	157	28	0	81	82	0	0	78
WB-441	Sub-tropics, moderately cool; semi-arid	landrace		Spring	Morocco	Africa	500	71	3	59	200	21	27	186
WB-443	Sub-tropics, moderately cool; semi-arid	landrace		Spring	Morocco	Africa	342	51	1	63	142	10	10	133
WB-445	Temperate, cool; moist	landrace		Spring	Romania	Europe	635	97	28	46	269	89	261	92
WB-446	Desert/Arid climate	landrace	6	Spring	Spain	Europe	158	34	0	87	91	1	4	91
WB-448	Sub-tropics, moderately cool; semi-arid	landrace	6	Spring	Spain	Europe	355	46	16	27	115	69	72	72
WB-449	Sub-tropics, moderately cool; semi-arid	landrace	6	Spring	Spain	Europe	565	106	3	76	294	16	21	253
WB-450	Desert/Arid climate	landrace	6	Spring	Spain	Europe	129	32	0	92	76	0	4	69
WB-452	Sub-tropics, cool; sub-humid	landrace	6	Spring	Turkey	Europe	639	78	35	25	211	108	119	201
WB-453	Sub-tropics, moderately cool; sub-humid	landrace	6	Spring	Turkey	Europe	739	122	23	48	313	86	86	240
WB-454	Sub-tropics, moderately cool; sub-humid	landrace	6	Spring	Turkey	Europe	796	105	46	26	274	142	149	260
WB-455	Sub-tropics, moderately cool; sub-humid	landrace	6	Spring	Turkey	Europe	591	71	24	28	202	88	95	184
WB-456	Land with ample irrigated soils	landrace	6	Spring	Turkey	Europe	571	90	10	53	244	38	54	244
WB-457	Land with ample irrigated soils	landrace	6	Spring	Ukraine	Europe	514	63	33	20	162	108	131	156
WB-459	Sub-tropics, cool; humid	landrace	6	Spring	Kosovo	Europe	877	104	49	21	280	158	158	243
WB-468	Land with ample irrigated soils	landrace	2	Spring	Iraq	Asia	158	30	0	84	84	0	0	77
WB-471	Temperate, cool; moist	landrace	2	Spring	Russia	Asia	658	107	17	53	284	59	250	59
WB-474	Tropics, lowland; sub-humid	landrace	6	Spring	Ethiopia	Africa	1298	203	12	67	591	51	176	561
WB-475	Sub-tropics, moderately cool; sub-humid	landrace	6	Spring	Italy	Europe	936	139	20	51	382	77	105	357
WB-478	Sub-tropics, warm; semi-arid	landrace	6	Spring	Libya	Africa	189	42	0	78	97	3	3	91
WB-482	Sub-tropics, warm; semi-arid	wild	2	Winter	Israel	Asia	389	99	0	108	249	0	0	249
WB-484	Land with ample irrigated soils	wild	2	Winter	Uzbekistan	Asia	320	68	0	83	165	2	4	120
WB-488	Sub-tropics, moderately cool; sub-humid	wild	2	Winter	Turkey	Europe	493	90	1	79	258	6	7	258
WB-490	Sub-tropics, moderately cool; sub-humid	wild	2	Winter	Turkey	Europe	418	80	0	83	226	4	4	226
WB-491	Sub-tropics, moderately cool; sub-humid	wild		Winter	Turkey	Europe	542	104	1	80	286	7	9	286
WB-493	Sub-tropics, moderately cool; semi-arid	wild	2	Winter	Syria	Asia	113	23	0	84	63	0	0	63
WB-494	Land with ample irrigated soils	wild		Winter	Syria	Asia	863	199	2	87	490	13	27	490
WB-495	Land with ample irrigated soils	wild	2	Winter	Syria	Asia	384	84	0	89	223	2	2	223
WB-496	Land with ample irrigated soils	wild	2	Winter	Lebanon	Asia	774	202	0	104	500	2	6	428
WB-497	Land with ample irrigated soils	wild	2	Winter	Iran	Asia	316	74	0	97	184	0	0	181
WB-498	Sub-tropics, cool; sub-humid	wild	2	Winter	Iraq	Asia	815	179	0	95	470	0	0	421
WB-503	Sub-tropics, cool; sub-humid	wild		Winter	Iran	Asia	234	46	0	91	128	0	0	128
WB-505	Sub-tropics, cool; semi-arid	wild	2	Winter	Turkey	Europe	750	118	2	71	331	9	9	331
WB-506	Sub-tropics, cool; semi-arid	wild	2	Winter	Turkey	Europe	528	79	1	70	228	5	9	228
